# Supplementary material for: Strength can be controlled by edge dislocations in refractory high-entropy alloys
Source: Nat Commun. 2021 Sep 16;12:5474. doi: 10.1038/s41467-021-25807-w (PMC8446014; doi:10.1038/s41467-021-25807-w)
Supplement: Supplementary file 4 — Supplementary Data 1 [file 41467_2021_25807_MOESM4_ESM.zip]

Archive with 5 entries (5 files):
- Compute_Strength.m
- DATA_C.mat
- make_C.m
- permn.m
- README
