# Supplementary material for: Strength can be controlled by edge dislocations in refractory high-entropy alloys
Source: Nat Commun. 2021 Sep 16;12:5474. doi: 10.1038/s41467-021-25807-w (PMC8446014; doi:10.1038/s41467-021-25807-w)
Supplement: Supplementary file 4 — Supplementary Data 1 [file 41467_2021_25807_MOESM4_ESM.zip › Compute_Strength.m]

%%% MATLAB CODE TO SCREEN BCC HEAs YIELD STRENGTH OVER COMPOSITIONS   %%%

%%% ------- Francesco Maresca / University of Groningen ------------- %%%
%
%%% -------------- Contact: f.maresca@rug.nl ------------------------ %%%
%
%%% For detailed explanation of theory, please check:
%
%%% F. Maresca, W.A. Curtin (2020) Acta Materialia 182, 235-249
%%% https://doi.org/10.1016/j.actamat.2019.10.015
%%%
%%% C. Lee, F. Maresca et al. (2021) Nature Communications, xxx
%%% https://doi.org/...
%
%%% PLEASE CITE THE ABOVE PAPERS IF YOU PUBLISH RESULTS BASED ON THIS CODE.

%%% SCRIPT STARTS:

%%% LOAD ALLOY COMPOSITIONS MATRIX

% NOTE: if you want to create DATA_C.mat first, run make_C.m script first

load DATA_C.mat		% make sure that 'DATA_C.mat' is in the folder, before you run this script!

%%% INITIALIZATION

%%% Theory parameters from test conditions: TO BE SET BY USER!

eps_dot = 10^(-3);	% Applied strain rate (s^-1)
T_test = 1300;		% Temperature (K)

%%% Unit conversions/universal constants

eVtoGPa = 160.21766208; % eV/A^3 to GPa
kB = 8.6173303*10^(-5); % Boltzmann's constant (eV K-1)

%%% Fixed theory parameters

alpha = 1/12;		% Line tension prefactor
eps_dot_0 = 10^4;	% Reference strain rate (s^-1)
TF = 3.067		% Taylor factor for BCC crystals, assuming edge dislocations glide on {110} planes

%%% Single element properties (order: 1=Nb, 2=Mo, 3=Ta, 4=W, 5=V, 6=Cr, 7=Ti, 8=Zr, 9=Hf, 10=Al)

a = [3.299 3.143 3.301 3.162 3.038 2.91 3.264 3.584 3.55837 3.042]; % Lattice parameters (experiments), A [see Lee, Maresca et al. (2021) for references]

V = [];			% Initialize single-element volumes array

for i=1:size(a,2)

	V(i)=a(i)^3/2; % Single element volumes, Ang^3

end

rho = [8.594 10.262 16.707 19.312 6.034 7.008 4.572 6.581 13.156 3.183]; % Single element densities, g/cm^3 [see Lee, Maresca et al. (2021) for references]

%%% Cubic elastic constants, single elements (GPa) [see Lee, Maresca et al. (2021) for references]

C11 = [252.7 450.02 266.32 532.55 232.4 339.8 134 104 131 105.6];
C12 = [133.2 172.92 158.16 204.95 119.36 58.6 110 93 103 63.9];
C44 = [30.97 125.03 87.36 163.13 45.95 99 36 38 45 28.53];

%%% Initialize arrays for screening

V_alloy = [];		% Alloy volume
b_alloy = []; 		% Alloy Burgers vector
DV_alloy = [];		% Array of element misfit volumes, per alloy
rho_alloy = [];		% Alloy density

tau_alloy = [];		% T=0K alloy critical resolved shear stress (CRSS)
tau_rho_alloy = [];	% T=0K alloy CRSS / density
DEb_alloy = [];		% Alloy characteristic energy barrier to edge dislocation glide
tau_T_alloy = [];	% Alloy finite T CRSS
tau_T_rho_alloy = [];	% Alloy finite T CRSS / density

Comp_strength = zeros(size(C,1),5);	% Computed strength array. Column 1: tau_curr; Col.2: tau_rho_curr; Col.3: DEb_curr; Col.4: tau_T_curr; Col.5: tau_T_rho_curr

%%% PREDICT YIELD STRENGTH (YS) FOR ALL THE COMPOSITIONS SPECIFIED IN ARRAY [C]

for i=1:size(C,1)
	
	% Compute alloy volume, burgers vector, and misfit volumes array
	V_curr = C(i,1)*V(1)+C(i,2)*V(2)+C(i,3)*V(3)+C(i,4)*V(4)+C(i,5)*V(5)+C(i,6)*V(6)+C(i,7)*V(7)+C(i,8)*V(8)+C(i,9)*V(9)+C(i,10)*V(10);
	b_curr = sqrt(3)/2*(2*V_curr)^(1/3);
	DV_curr = [V(1)-V_curr V(2)-V_curr V(3)-V_curr V(4)-V_curr V(5)-V_curr V(6)-V_curr V(7)-V_curr V(8)-V_curr V(9)-V_curr V(10)-V_curr];

	% Standard deviation of misfit volumes
	sigma_DV_curr = C(i,1)*(DV_curr(1)^2)+C(i,2)*(DV_curr(2)^2)+C(i,3)*(DV_curr(3)^2)+C(i,4)*(DV_curr(4)^2)+C(i,5)*(DV_curr(5)^2)+C(i,6)*(DV_curr(6)^2)+C(i,7)*(DV_curr(7)^2)+C(i,8)*(DV_curr(8)^2)+C(i,9)*(DV_curr(9)^2)+C(i,10)*(DV_curr(10)^2);

	% Alloy density
	rho_curr = (C(i,1)*rho(1)*V(1)+C(i,2)*rho(2)*V(2)+C(i,3)*rho(3)*V(3)+C(i,4)*rho(4)*V(4)+C(i,5)*rho(5)*V(5)+C(i,6)*rho(6)*V(6)+C(i,7)*rho(7)*V(7)+C(i,8)*rho(8)*V(8)+C(i,9)*rho(9)*V(9)+C(i,10)*rho(10)*V(10))/V_curr;

	% Alloy cubic elastic constants
	C11_curr = C(i,1)*C11(1)+C(i,2)*C11(2)+C(i,3)*C11(3)+C(i,4)*C11(4)+C(i,5)*C11(5)+C(i,6)*C11(6)+C(i,7)*C11(7)+C(i,8)*C11(8)+C(i,9)*C11(9)+C(i,10)*C11(10);
	C12_curr = C(i,1)*C12(1)+C(i,2)*C12(2)+C(i,3)*C12(3)+C(i,4)*C12(4)+C(i,5)*C12(5)+C(i,6)*C12(6)+C(i,7)*C12(7)+C(i,8)*C12(8)+C(i,9)*C12(9)+C(i,10)*C12(10);
	C44_curr = C(i,1)*C44(1)+C(i,2)*C44(2)+C(i,3)*C44(3)+C(i,4)*C44(4)+C(i,5)*C44(5)+C(i,6)*C44(6)+C(i,7)*C44(7)+C(i,8)*C44(8)+C(i,9)*C44(9)+C(i,10)*C44(10);

	% Convert cubic elastic constant to alloy shear modulus and Poisson's ratio
	Cprime_curr = (C11_curr-C12_curr)/2;
	B_curr = (C11_curr+2*C12_curr)/3;
	mu_curr = sqrt(C44_curr*Cprime_curr);
	nu_curr = (3*B_curr-2*mu_curr)/(2*(3*B_curr+mu_curr));

	% Alloy T=0K CRSS, CRSS/density, Energy barrier
	tau_curr = 0.04*alpha^(-1/3)*mu_curr*((1+nu_curr)/(1-nu_curr))^(4/3)*(sigma_DV_curr/(b_curr^6))^(2/3);
	tau_rho_curr = tau_curr/rho_curr;
        DEb_curr = 2*alpha^(1/3)*mu_curr*b_curr^3*((1+nu_curr)/(1-nu_curr))^(2/3)*(sigma_DV_curr/(b_curr^6))^(1/3)/eVtoGPa;

	% Finite T, finite strain rate CRSS and CRSS/density
	tau_T_curr = tau_curr*exp(-1/0.55*kB*T_test/(DEb_curr)*log(eps_dot_0/eps_dot));
	tau_T_rho_curr = tau_T_curr/rho_curr;

	% Store the alloy computations (convert CRSS to YS by means of Taylor Factor)
	Comp_strength(i,:) = [TF*tau_curr TF*tau_rho_curr DEb_curr TF*tau_T_curr TF*tau_T_rho_curr];
	
count_i = i

end

% Array that combines compositions and 
Comp_strength_TOT = [C Comp_strength];

% Sort from smallest to largest strength and strength/density
Data_strengthT = sortrows(Comp_strength_TOT,size(C,2)+4);
Data_strengthweightT = sortrows(Comp_strength_TOT,size(C,2)+5);
