# Supplementary material for: Strength can be controlled by edge dislocations in refractory high-entropy alloys
Source: Nat Commun. 2021 Sep 16;12:5474. doi: 10.1038/s41467-021-25807-w (PMC8446014; doi:10.1038/s41467-021-25807-w)
Supplement: Supplementary file 4 — Supplementary Data 1 [file 41467_2021_25807_MOESM4_ESM.zip › make_C.m]

clear all
close all
clc

%%% Build composition matrix

% If step is 1/20, then the composition space is set scanned by 5 at.% steps (the finest space I could reasonably construct for 10 elements, ~10M compositions). Finer spacings = combinatorially larger C matrix!

step = 1/20; 

%%% This is written for 10 elements. If you change number of elements, change Compute_Strength.m accordingly!

C1 = 0:step:1; % Concentration steps
C2 = [];
C3 = [];
C4 = [];
C5 = [];
C6 = [];
C7 = [];
C8 = [];
C9 = [];
C10 = [];

C = [];

counter = 0;

for i=1:size(C1,2)

C_i = i

	C2 = 0:step:(1-C1(i));

	for j=1:size(C2,2)

C_j = j

		C3 = 0:step:(1-C1(i)-C2(j));

		for k=1:size(C3,2)

C_k = k

			C4 = 0:step:(1-C1(i)-C2(j)-C3(k));

			for l=1:size(C4,2)

C_l = l

				C5 = 0:step:(1-C1(i)-C2(j)-C3(k)-C4(l));

				for m=1:size(C5,2)

C_m = m
	
					C6 = 0:step:(1-C1(i)-C2(j)-C3(k)-C4(l)-C5(m));

					M = permn(C6,5);
					S = sum(M,2);

					B=1-C1(i)-C2(j)-C3(k)-C4(l)-C5(m);
					L = find(abs(S-B) < 1e4*eps(min(abs(S),abs(B))));

					C = [C; ones(size(L,1),1)*C1(i) ones(size(L,1),1)*C2(j) ones(size(L,1),1)*C3(k) ones(size(L,1),1)*C4(l) ones(size(L,1),1)*C5(m) M(L,:)];

counter = counter + size(L,1)

				end
			end
		end
	end
end

save DATA_C
