# Supplementary material for: Strength can be controlled by edge dislocations in refractory high-entropy alloys
Source: Nat Commun. 2021 Sep 16;12:5474. doi: 10.1038/s41467-021-25807-w (PMC8446014; doi:10.1038/s41467-021-25807-w)
Supplement: Supplementary file 4 — Supplementary Data 1 [file 41467_2021_25807_MOESM4_ESM.zip › README]

%%% README CODE TO SCREEN BCC HEAs YIELD STRENGTH OVER COMPOSITIONS    %%%

%%% Francesco Maresca (University of Groningen), William Curtin (EPFL) %%%
%
%%% Contact: f.maresca@rug.nl ---------------------------------------- %%%
%
%%% For detailed explanation of theory, please check:
%
%%% F. Maresca, W.A. Curtin (2020) Acta Materialia 182, 235-249
%%% C. Lee, F. Maresca et al. (2021) xxx, xxx
%
%%% Please cite the above papers if you publish results based on this code.


1. To construct your own composition array C (stored in DATA_C.mat), you need to run first make_C.m

To this purpose, you need to download the permn Matlab script:

Jos (10584) (2021). permn (https://www.mathworks.com/matlabcentral/fileexchange/7147-permn), MATLAB Central File Exchange. Retrieved March 11, 2021. 

You can skip this step if you use the default DATA_C.mat


2. Once you have DATA_C.mat, you can run Compute_Strength.m

3. The Data_strengthT array has the list of compositions and strength data, sorted by strength

4. The Data_strengthweightT array has the list of compositions and strength data, sorted by strength/weigth
